# Supplementary material for: Spray-Drying Microencapsulation of Grape Pomace Extracts with Alginate-Based Coatings and Bioaccessibility of Phenolic Compounds
Source: Gels. 2025 Feb 11;11(2):130. doi: 10.3390/gels11020130 (PMC11854297; doi:10.3390/gels11020130)
Supplement: Supplementary file 1 [file gels-11-00130-s001.zip]

Archive with 1 entries (1 files):
- gels-3441115-supplementary.pdf
